# Supplementary material for: Home Anxiety Assessment and Influencing Factors among Adolescent Athletes in Yantai City
Source: Children (Basel). 2024 May 24;11(6):628. doi: 10.3390/children11060628 (PMC11201604; doi:10.3390/children11060628)
Supplement: Supplementary file 1 [file children-11-00628-s001.zip]

Archive with 1 entries (1 files):
- children-2964075-supplementary.pdf
